# Supplementary material for: Risk Factors for Death from Visceral Leishmaniasis in an Urban Area of Brazil
Source: PLoS Negl Trop Dis. 2015 Aug 14;9(8):e0003982. doi: 10.1371/journal.pntd.0003982 (PMC4537269; doi:10.1371/journal.pntd.0003982)
Supplement: S1 Data — (XLS) [file pntd.0003982.s001.xls]

## Sheet: DATABASE
NUMBER	SEX	AGE	HIV	DATE_DIAGNOSIS_HIV	VLOAD	CD4	OPORT	HAART	HAART _DATE_START	REG_TREAT	VL_SECONDARY_PX	VL_START_SYMPT	DATE_DIAG_VL	TIME_DX	NEWCASE	EPI_BEFORE	RELAPSE	NRELAPSE	SECINFEC	TB	PNEMONIA	WEAKNESS	WEIGHTLOSS	KG	WEIGHTBEFORE	HEPATOMEGALY	LIVERCM	SPLENOMEGALY	SPLEN_CM	COUGH	DIARRHEA	EDEMA	BLEEDING	SAH	DM	CHF	RENALF	OTHERS_COMORB	PARASITOLOGIC	SOROLOGIA	ELISA	IFI-TITULAÇÃO	RAPIDTEST	WEIGHT	TEMPERATURE	ERITROCITOS	HB	HT	LEUC_TOT
1	2	41	1	2011-11-23	>MAX	129	1	3		3	2	2011-10-01	2011-11-23	53	1		2		2	2	2	1	1	7	60	2	0	1	12	1	2	2	2	2	2	2	2	1	1			1_160	2	53	39	2.94	7.3	21	1540
2	2	47	2								3	2011-11-23	2011-11-26	3	1		2		2	2	2	1	1	6	83	2	0	1	3	1	1	2	2		2	2	2	2	1				1	77	39.5	3.73	9.6	28	3470
3	2	53	2								3	2011-03-12	2011-11-26	259	1		2		2	2	2	1	1	12	79	1	7	1	8	1	2	2	2	2	2	1	2	2	1				1	67	1	3.27	8.5	26	2010
4	2	41	1	1995-06-01	575	263		1	2012-12-06	2	2	2011-11-10	2011-11-24	14	1		2		2	2	2	1	1	5	75	1	6	1	10	1	2	2	1	2	2	2	2	2	3				1	75	38.5	2.48	6.4	17	2450
5	1	60	2								3	2010-12-14	2011-10-19	309	2	2	2		2	2	2	1	1	5	69	2	0	1	0	1	1	1	2	1	1	2	2	1	1			1/160	1	64	38	3.46	9.4	28	1720
6	1	29	2								3	2011-08-15	2011-11-03	80	1		2		2	2	2	1	1	5.1	84.5	2	0	2	0	1	2	1	1	2	2	2	2	2	2				1	77.4	1	2.92	7	22	1590
7	2	76	2								3	2011-09-10	2011-10-28	48	1		1	1	1	2	1	1	1	7	94	2	0	1	0	2	2	1	2	1	1	2	1	2	2				1	84	38.4	4.27	10.2	30	2020
8	2	28	2								3	2011-10-06	2011-10-10	4	1		2		2	2	2	1	1	4.5	92	2	0	1	2	1	2	2	2	1	2	2	2	2	2				1	87.5	38.5	3.45	9.5	28	3220
9	2	50	2								3	2011-08-24	2011-09-24	31	1		2		1	2	2	1	1	4	96	1	6	1	13	2	2	2	2	1	2	2	2	2	2				1	92	38.5	4.41	12.5	36	2720
10	2	56	2								3	2011-09-14	2011-09-21	7	1		2		2	2	2	1	1	9	58	1	3	1	6	1	2	2	2	1	1	2	2	1	2				1	58	1	4.2	10.4	32	970
11	1	41	1	1995-02-04	69528	36	1	1	2005-02-04	2	1	2011-08-21	2011-08-30	9	1		2		1	2	1	1	1	3	55	1	3	1	6	1	2	2	2	2	2	2	2	2	1				3	52	1	1.76	5.6	17	2980
12	2	48	2								3	2011-09-01	2011-09-14	13	1		2		2	2	2	2	2		93.8	1	6	1	12	2	2	2	2	1	1	2	2	2	2			01_80	1	93.8	39	3.65	10.4	30	2270
13	2	51	2								3	2011-08-19	2011-09-02	14	1		2		2	2	2	1	2		60.7	1	1	1	2	1	2	2	1	2	2	2	2	2	2				1	60.7	1	2.62	8.2	23	850
14	2	28	2								3	2011-08-14	2011-08-30	16	1		2		2	2	2	1	1	8	80	1	3	1	8	1	2	2	2	2	2	2	2	2	2				1	72	1	3.56	9.6	29	3010
15	2	44	2								3	2011-07-22	2011-08-20	29	1		2		1	2	1	1	1	7	89	1	3	2	0	1	1	2	1	1	2	2	2	1	1				1	82	39	3.8	11	32	1750
16	1	40	2								3	2011-09-02	2011-09-10	8	1		2		1	2	1	1	1	0	49	1	1	1	3	1	2	2	2	2	2	2	2	2	3				1	49	39	3.47	8	24	2070
17	2	38	1	2006-09-10	>MAX	217		1	2009-02-15	2	2	2011-08-16	2011-08-24	8	1		2		2	2	1	1	1		60	1	5	1	0	1	1	2	2	2	2	2	2	2	1				3		38.4	4.6	13.6	39	2210
18	1	66	2								3	2012-11-01	2013-01-23	83	1		2		2	2	2	1	1	3	59.8	2	0	2	0	1	1	1	2	2	2	2	2	1	1				1	56.8	1	4.2	12.9	38	14020
19	1	25	2								3	2011-05-01	2011-09-01	123	1		2		1	2	2	1	1	5	47	1	3	1	2	1	1	1	2	1	2	2	1	1	3				1	42	1	4.34	11.8	35	1260
20	2	47	2								3	2011-09-07	2011-12-07	91	1		2		1	2	2	1	1	4	55	1	4	1	7	2	2	2	2	1	1	2	2	2	1				1	51	38	2.41	7.3	21	560
21	2	32	2								3	2012-03-04	2012-04-02	29	1		2		2	2	2	1	1	14	62	1	4	1	2.5	2	1	1	2		2	2	2	2	1				1	48	1	3.32	8.9	26	2050
22	2	66	2								3	2013-01-24	2013-02-04	11	2	2	2		2	2	2	1	1	10	70	2	0			1	2	2	2	1	1	1	1	1	1				1	60	1	1.23	4.3	12	60730
23	2	44	1	2000-12-15	<MIN	299		1	2005-12-15	1	2	2011-11-01	2012-03-15	135	1		2		1	2	2	1	1	2	62.5	1	2	1	6	2	2	2	1	2	2	2	2	2	1			01_40	2	60.5	1	7.7			2300
24	2	61	2								3	2011-12-01	2012-01-02	32	1		2		2	2	2	1	1	16	68	1	2	1	2	1	2	1	2	1	1	2	2	2	1			1/160	1	52	1	4.04	10.5	31	6500
25	1	31	1	2005-05-13	988	56	1	1	2011-12-01	2	2	2011-12-10	2012-01-10	31	1		2		1	2	2	1	1	12	60	1	3	1	10	2	2	1	2	2	2	2	2	2	1				1	48	1	1.94	5.69	17	860
26	2	54	2								3	2011-12-31	2012-01-07	7	1		2		1	2	1	1	1	16	96	1	3	1	0	1	2	2	2	1	1	2	1	2	1				1	82	1	3.31	8.6	25	1850
27	2	54	2								3	2011-11-20	2012-01-02	43	1		2		1	2	1	1	1	0.5	63.5	2	0	2	0	2	1	2	2	1	2	2	2	1	1				1	63	1	3.03	7.9	23	760
28	2	32	1	2007-10-29	38667	71		1	2007-11-01	2	3	2011-12-24	2012-01-01	8	1		1	1	1	2	2	1	1	24.7	72	1	3	1	15	2	2	2	2	2	2	2	2	2	1				1	47.7	1	2.62	7	20	1020
29	1	46	2								3	2012-01-08	2012-02-08	31	1		2		2	2	2	1	1	5	92	1	0	1	0	2	2	1	2	1	1	1	1	1	1				1	86	38	3.59	10.4	31	3750
30	1	62	2								3	2011-10-01	2012-03-05	156	1		2		2	2	2	1	1	6	64	1	4	1	0	2	2	2	2	1	1	2	2	2	2			1/160	2	58	1	3.7	10.7	30	2280
31	2	49	1	2005-02-04	145099	63		1		2	1	2011-12-12	2012-01-05	24	2	2	1	2	1	2	1	1	1	3	69	1	6	1	10	1	2	2	2	1	2	2	2	1	1				1	66	37.8	2.89	7.7	23	4170
32	1	67	2								3	2011-12-26	2012-01-26	31	1		2		2	2	2	1	1	2	72	1	1	2	0	1	1	1	2	1	1	2	2	1	1			1/160	1	70	1	3.41	10.8	3.1	2440
33	2	80	2								3	2012-02-28	2012-03-05	6	1		2		1	2	2	1	1	4	62	1	4	1	3	1	2	2	2	1	2	2	1	2	1				1	58	1	3.6	9.7	27	2050
34	1	36	2								3	2012-02-11	2012-04-11	60	1		2		2	2	2	1	2		134	1	2	1	5	2	2	1	2	2	2	2	2	1	1				1	134		3.04	6.3	20	3860
35	1	49	2								3	2012-02-15	2012-04-23	68	1		2		2	2	2	1	1	6	77	1	6	2	0	2	1	1	2	2	1	2	2	2	1				1	70	1	3.97	11.7	35	2640
36	1	24	1	2007-12-07	96677	141	2	2	2012-06-14	2	2	2012-04-10	2012-04-21	11	1		1	1	1	2	2	1	1	4	62	1	6	1	2	2	1	2	2	2	2	2	2	2	1				3	58	39	2.59	6.2	19	1940
37	2	71	2								3	2012-03-01	2012-03-29	28	1		2		1	2	1	1	1	9	111	1	5	1	0	1	1	1	2	1	1	2	1	2	2			1_360	2	102.4	1	2.98	8.3	26	3420
38	2	48	1	2009-11-13	41271	147	1	1		2	1	2012-05-02	2012-05-28	26	1		2		1	2	2	1	1	16	59	2	0	2	0	2	1	1	2	2	2	2	2	2	1				3	43	1	3.46	10.6	32	4620
39	2	39	1	2004-07-22	< MIN	233	1	1		1	1	2012-03-01	2012-03-12	11	2	3	1	1	2	2	2	1	1		70	1	4	2	0	1	2	2	1	2	2	2	2	2	1				3			4.3	12.9	38	4880
40	2	68	2								3	2011-12-20	2012-01-08	19	1		2		2	2	2	1				1	4	1	4	1	1	2	2	1	1	2	2	2	1				1	48.5	1	3.55	9	26	17000
41	1	59	1	2010-10-10	2653	191	2	1	0	2	1	2012-01-27	2012-04-19	83	1		2		1	2	1	1	1	8	88	1	7	2	0	1	1	1	2	2	1	2	2	2	1				2	80	1	2.13	7.3	23	12950
42	2	75	2								3	2012-04-01	2012-05-03	32	1		2		1	2	2	1	2			1	8	1	6	1	2	1	2	2	2	1	1	2	2				1	69	38	3.75	10.2	29	1810
43	2	71	2								3	2012-04-10	2012-05-08	28	1		2		1	2	2	1	1			1	2	2	0	2	1	1	1	2	2	2	1	2	2				1	72	1	3.22	8.4	24	2530
44	1	34	1	2012-05-18	>MAX			3		3	3	2012-04-26	2012-05-31	35	1		2		1	1	1	1	1	4	54	2	0	2	N	1	1	1	2	2	1	2	2	2	1				2	50	1	2.73	8	24	1650
45	2	55	1	2006-09-27	9437	10	1	1	2007-07-23	2	1	2012-04-01	2012-05-30	59	2	4	1	2	2	2	2	1	1	5	67	2	0	2	0	1	1	2	2	1	2	2	2	2	1				3	62	1	3.67	9.6	29	3770
46	2	37	2								3	2012-02-10	2012-05-21	101	1		2		2	2	2	1	1	17	97	2	0	2	0	1	2	2	2	1	1	2	2	2	1				1	80	1	4.38	10.8	32	4180
47	1	50	2								3	2012-04-01	2012-06-01	61	1		2		2	2	2	1	1	23	78	2	0	1	1	2	2	2	2	1	1	2	2	2	1				1	53	1	3.15	7.3	22	1580
48	2	38	2								3	2012-04-19	2012-05-19	30	2	1	2		2	2	2	1	1	6	78	2	0	1	8	1	1	2	2	1	2	2	2	1	1				1	72	1	3.71	9.7	29	1810
49	2	31	2								3	2012-03-01	2012-05-23	83	1		2		2	2	2	1	1	15	77	1	7	1	2	1	2	2	2	2	2	2	2	2	1				1	65.5	1	4.01	10.6	30	2210
50	2	85	2								3	2012-06-19	2012-06-30	11	1		2		2	2	2	1	1	5	55	1	4	1	0	2	2	2	2	1	1	2	1	1	2				1	60	38	3.94	10.6	31	1520
51	1	41	1	1990-08-13	46195	10		1		2	1	2012-04-26	2012-06-26	61	1		1	1	2	2	2	1				2	0	2	0	2	1		2	2	2	2	2	2	1				2	49	38	2.55	7.3	21	1900
52	2	44	2								3	2012-04-15	2012-06-30	76	1		2		2	2	2	1	1	13	108	1	5	1	4	2	2	2	1	1	1	2	2	2	1				1	85	1	2.1	5.5	16	1160
53	1	49	2								3	2012-08-21	2012-09-28	38	1		2		1	2	2	1	1	4	106.5	1	4	1	4		1	2	1	1	2	1	2	2	2				1	102.5	39.5	3.11	7.8	23	2450
54	1	36	1	2009-01-21	<MIN	284		1		2	2	2012-06-13	2012-06-18	5	1		2		2	2	2	1	2	0		1	2	2	0	1	2	2	2	2	2	2	2	2	2				1	75	1	2.53	7.7	22	1650
55	2	50	1	2011-09-01	<MIN	709	1	1	2012-07-09	1	3	2012-06-16	2012-06-22	6	1		2		2	2	2	1	1	1.3	70.5	2	0	2	0	1	2	2	2	2	1	2	2	2	1				2	69.2	1	1.96	7.4	20	1200
56	2	18	2								3	2012-06-12	2012-07-13	31	1		2		2	2	2	1	1	7	60	1	5	2	0	1	2	2	1	2	2	2	2	2	1				1	53	38.6	3.9	8.4	25	2900
57	2	22	1	2011-11-30				2		3	2	2011-11-30	2011-11-30	0	1		2		1	2	1	1	1			1	3	1	8	1	2		2	2	2	2	2	2	2				1	60	1	3.74	9.6	31	7490
58	1	53	2								3	2011-01-26	2011-07-27	182	1		1	2	1	2	1	1	1	15	70	1	3	2	0	2	1	1	1	1	1	1	1	2	1				1	55	1	3.56	10.2	29	7020
59	2	59	2								3	2012-07-17	2012-08-16	30	1		2		2	2	2	1	1	7.7	84	1	8	1	2	1	2	2	2	1	2	1	2	2	2				1	76.3	37.8	5.48	14.3	44	5780
60	2	37	1	2012-05-09	>MAX	26		1	2012-04-15	2	2	2012-01-14	2012-08-14	213	1		2		2	2	2	1	1	13.4	80	1	1	2	0	1	2	2	2	2	2	2	2	2	1			1_80	3	66.6	1	4	12.5	36	2520
62	2	70	2								3	2012-05-15	2012-07-30	76	1		2		2	2	2	1	1	9	62	2	0	2	0	1	2	1	2	1	2	2	1	2	1				1	53	38	3.35	11	31	1450
63	2	20	2								3	2012-06-12	2012-06-25	13	1		2		2	2	2	1	1	3	51	1	5	1	3	1	2	2	2	2	2	2	2	2	2				1	47.5	40	3.66	9.4	28	1880
64	1	36	2								3	2012-07-02	2012-07-31	29	1		2		2	2	2	1	1	5	100	1		1		1	1	1	2	1	1	2	2	1	1				1	95	1	3.13	7.9	25	600
65	1	24	2								3	2012-05-01	2012-07-25	85	1		2		2	2	2	1	1	30	89	2	0	1	5	1	1	2	2	2	2	2	2	2	3				1	59	39	2.37	6.4	19	1100
66	2	50	2								3	2012-04-28	2012-08-02	96	1		2		2	2	2	1	1	10	72	1	6	1	4	1	1	2	2	2	1	2	1	2	2				1	62	1	3.08	8.1	23	600
67	2	39	1	2011-10-01	4750	70		1	2012-01-19	2	2	2012-07-25	2012-08-03	9	1		2		1	2	1	1	1	2.7	67	1	4	2	0	1	1	1	1	2	2	2	2	1	1				3	64.3	38	3.8	12.1	34	10020
68	2	22	2								3	2011-12-23	2012-01-20	28	1		2		1	2	2	1	1			1	7	1	5	1	1	1	2	2	2	2	1	2	3				1	65	1	4.41	10.2	31	5219
69	2	46	1	2012-08-06	44214	105	2	3		3	1	2012-07-20	2012-08-13	24	1		2		2	2	2	1	1	14.1	69	1	3	1	6	1	2	2	2	1	1	2	1	2	1				2	55.9	38.4	3.47	8.3	24	2470
70	2	38	2								3	2012-07-01	2012-08-13	43	1		2		2	2	2	1	1	12	94	1	4	1	2	2	1	2	2	2	2	2	2	2	1				1	82	38.6	4.76	12.6	37	3470
71	2	75	2								3	2012-07-07	2012-07-23	16	1		2		1	2	2	1	1			2	0	1	0	2	2	1	1	1	2	1	1	1	1				1	70	37.9	2.6	7.4	23	2250
72	1	41	1	2006-04-29	22319	52	1	1		2	3	2012-06-08	2012-08-08	61	1		2		1	1	2	1	1	9.5	43	2	0	2	0	1	1	2	2	2	2	2	2	1	1				3	33.5	38	2.61	6.1	20	4380
73	2	30	1	2012-08-05	60656		1	3		3	1	2012-05-08	2012-08-08	92	1		2		1	1	2	1	1	15	78	2	0	2	0	1	2	1	2	2	2	2	2	1	1				1	53	37.8	3.49	8.3	24	1360
74	2	22	2								3	2012-06-24	2012-08-20	57	1		2		2	2	2	1	1			1	1	1	2	1	1	2	2	2	2	2	2	1	1				3	56.1	1	4.1	9.5	31	4900
75	2	58	2								3	2012-06-20	2012-08-25	66	1		2		1	2	2	1	1	4	69	1	5	1	2	2	2	2	2	1	1	1	2	2	2				1	65	1	3.34	9	25	2010
76	2	28	1	2007-11-22	>MAX	14		1	2012-07-31	2	2	2012-05-15	2012-08-28	105	1		2		2	2	2	1	1	15.1	78	1	4	1	3	2	1	2	2	2	2	2	1	2	1				1	62.9	1	2.38	6	19	1390
77	2	35	2								3	2012-08-05	2012-08-31	26	1		2		2	2	2	1	1	3	70	1	3	1	2	1	2	2	2	2	2	2	2	2	1				1	61.3	39	3.85	10.7	31	2240
78	2	32	1	2002-12-15	>MAX	17		2		2	2	2012-07-30	2012-08-31	32	1		2		1	2	2	1				2	0	2	0	2	1	2	2	2	2	2	1	1	1			NEG	2			3.58	10.2	30	1480
79	2	30	2								3	2012-04-01	2012-09-04	156	1		2		1	2	2	1	1	15	82	1	15	1	10	1	1	2	1	2	2	1	2	1	1				1	67	38.5	4.23	11.1	32	1780
80	2	43	1	2012-06-10	>MAX	63	1	3		3	2	2012-05-23	2012-06-09	17	1		2		2	2	2	1	1			1	2.5	1	7	2	2	2	2	2	2	2	1	1	2				1	63	1	2.47	6.4	19	420
81	1	29	2								3	2012-08-27	2012-09-07	11	1		2		2	2	2	1	1	5.2	95	1	3	1	2	1	1	2	2	2	2	2	2	2	1				1	89.2	39	3.2	7.3	23	1620
82	1	87	2								3	2012-09-21	2012-09-28	7	2	1	2		2	2	2	1	1	0.4	51	2	0	2	0	1	1	1	2	1	2	2	2	1	1				2	50.6	1	3.07	7.9	25	1750
83	2	32	1	2004-07-14	215948	9	1	1		2	2	2012-09-29	2012-10-11	12	1		2		1	2	1	1	1	12	85	1	15	2	0	1	1	1	2	2	2	2	2	2	1				2	73	38	2.9	7.6	22	7600
84	2	35	1	2008-07-11	35759	68		1	2012-09-09	2	2	2012-04-01	2012-10-25	207	1		2		2	2	2	1	1	7	66	2	0	1	4	2	2	2	2	2	2	2	2	2	1				1	66	1	2.74	7.3	22	1390
85	2	55	2								3	2012-10-12	2012-10-17	5	2	1	1	1	1	2	2	1	1	3	90	1	6	1	4	1	2	1	2	2	1	2	2	1	2				1	87	1	3.76	12	32	10820
86	2	30	2								3	2012-09-13	2012-10-03	20	1		2		1	2	2	1	1	8	72	1	4	2	0	2	1	2	2	2	2	2	2	2	1				1	64	1	3.18	8.6	26	3570
87	2	38	2								3	2012-09-01	2012-10-09	38	1		2		2	2	2	1	1	7.3	86	1	5	1	10	2	2	2	2	2	2	2	2	2	1				1	73.6	38.6	3.21	7.1	22	1380
88	1	28	1	2001-03-27	<MIN	71		1		1	2	2012-08-26	2012-10-26	61	1		2		1	2	2	1	1	4.3	54	2	0	1	5	2	1	1	2	2	2	2	2	2	1				2	49.7	1	2.27	5.5	18	700
89	2	38	2								3	2012-09-01	2012-11-07	67	1		2		2	2	2	1	1	16	105	2	0	2	0	1	1	2	1	2	2	2	2	2	1				3	89	38	4.1	10.9	32	2900
90	2	62	2								3	2012-07-20	2012-09-20	62	1		2		2	2	2	2	2	15	61	1	10	1	5	2	1	1	2	2	2	2	2	1	1				1	46	1	2.61	7.6	22	3030
91	1	42	2								3	2012-06-15	2012-10-31	138	1		2		1	2	2	1	1	9.1	112	1	9	1	6	1	2	1	2	1	1	2	2	2	1				1	102.9	38	3.75	8.9	28	4190
92	2	42	1	2006-07-31	11509	70		1	2008-05-30	2	2	2012-05-01	2012-12-04	217	2	4	1	1	2	2	2	1	2		82	2	0	2	0	1	2	2	2	2	2	2	2	2	1				3	82	1	3.1	10.1	30	2440
93	2	49	1	2008-11-05	488154	264		1	2011-02-12	2	2	2012-11-17	2012-12-20	33	1		1	2	2	2	2	1	1	6	82.5	1	2	2	0	2	2	2	2	2	2	2	2	2	1				2	76.5	1	3.11	9	27	1880
94	2	35	2								3	2012-09-25	2012-10-01	6	1		2		2	2	2	1	1	11.4	98	1	5	1	4	1	2	1	2	1	2	2	2	2	1				1	86.6	38.2	4.88	14	39	3100
95	1	24	1	2004-06-23	307486	28	1	1		2	3	2012-11-26	2012-12-08	12	1		2		1	2	2	1	1	5		2	0	2	0	1	1	1	2	1	2	2	2	1	1				2		1	3.58	9.9	28	2200
96	1	59	2								3	2013-01-04	2013-01-18	14	1		2		2	2	2	1	1			2	0	2	0	1	2	1		2	2	2	2	1	1				1	62	1	2.92	9.6	28	6330
97	2	54	2								3	2012-12-01	2013-01-16	46	1		2		1	2	2	1	1	14	114	1	6	1	4	2	2	2	2	2	2	2	2	2	3				1	100	38.9	2.58	7.2	21	1970
98	2	34	1	2007-10-02	94590	43		1		2	2	2012-07-01	2012-07-18	17	2	2	1	2	2	2	2	1	1	4	60	1	6	1	10	1	1	2	1	2	2	2	2	2	1				3	56	1	3.25	8.3	25	1480
99	2	45	1	2013-01-15	514	112		3		3	1	2012-12-23	2013-01-23	31	1		2		2	2	2	1	1	10	65	1	3	1	4	1	1	2	2	2	2	2	2	1	1				3	55	1	3.9	11.3	31	1010
100	2	38	1	2009-07-21	30114	244		1	2011-01-17	2	1	2012-12-25	2013-01-25	31	1		2		2	2	2	1	1	1	55	1	4	1	0	2	2	2	2	2	2	2	2	2	1				2	54	43	2.82	8	23	1770
101	2	23	2								3	2012-12-21	2013-02-01	42	1		2		2	2	2	1	1	5	80	1	6	1	4	2	2	2	2	2	2	2	2	2	1				1	75	1	3.59	10.1	29	2510
102	2	34	2								3	2013-01-16	2013-02-10	25	1		2		2	2	2	1	1	5	89	1	3	2	0	1	2	2	2	2	2	2	2	2	2				1	78	1	3.97	10.7	30	2500
103	2	27	1	2013-02-19	381505	86		3		3	3	2013-02-01	2013-02-19	18	1		2		1	2	2	1	1	12.2	68	1	3	2	0	1	2	2	2	2	2	2	2	2	1				1	55.8	1	2.69	7.3	20	1910
104	2	45	2								3	2012-12-20	2013-02-18	60	1		2		2	2	2	1	1			1	6	1	13	1	2	1	2	2	2	2	2	2	1				1		38.8	2.85	7.5	22	720
105	2	41	1	2013-03-11	9201	124		3		3	2	2013-02-27	2013-03-12	13	1		2		2	2	2	1	2		62	1	4	1	7	1	2	1	2	2	2	2	2	2	1				1	62	38.5	3.26	6	18	1050
106	1	44	1	2013-02-26	70530	22		3		3	1	2013-02-21	2013-02-28	7	1		1	1	1	2	1	1	1	4	53	1	3	2	0	1	2	1	2	2	1	2	2	1	1				1	49	38	2.7	8.1	25	4080
107	2	51	2								3	2013-02-22	2013-03-07	13	1		2		2	2	2	1	1	1.5	61.5	1	6	2	0	2	2	2	2	1	2	2	2	2	2				1	60	38	3.7	10	28	3440
108	2	49	2								3	2013-01-15	2013-03-26	70	1		2		2	2	2	1	2	0	113	1	1	2	0	2	2	2	2	1	2	2	2	1	1				1	113	1	4.7	14	40.7	3330
109	1	93	2								3	2013-03-05	2013-03-22	17	1		1	1	1	2	1	1	1		80	2	0	2	0	1	2	1	2	1	1	2	2	1	1				2	80	1	3.72	10.3	31	20330
110	1	41	1	2013-03-25	71496	12		3		3	1	2013-01-15	2013-03-25	69	1		2		2	2	2	1	1	6	83	2	0	2	0	1	2	2	2	2	2	2	2	2	1				2	77	38.7	3.83	9.4	27	1220
111	1	19	2								3	24/02/2O13	2013-03-05	9	1		2		2	2	2	1	1	9	75	1	0	1	3	1	2	2	1	2	2	2	2	2	2				1	66	38.3	2.16	5.4	17	1490
112	2	33	1	2013-03-20	11102	31		3		3	1	2013-02-28	2013-04-05	36	1		2		2	2	2	1	1	19	80	2	0	1	0	1	1	2	2	2	2	2	1	1	1				2	61	38.9	3.7	9.7	30.6	6240
113	1	28	2								3	2012-03-06	2013-05-01	421	1		2		2	2	2	1	1	5	52	1	4	2	0	1	1	2	2	2	2	2	2	2	2				1	47	38.2	3	7.9	22.9	3380
114	2	38	1	2013-04-14	287717	8		3		3	2	2013-03-15	2013-04-15	31	1		2		2	2	2	1	1	14	95.4	1	3	2	0	2	1	2	2	1	2	2	2	2	1				2	81.4	1	3.9	10.9	30.9	2370
115	2	24	2								3	2013-04-10	2013-04-21	11	1		2		2	2	2	1	1			1	6	1	6	1	2	2	2	2	2	2	2	1	2				1	61	37.8	4	10.5	31.3	1880
116	2	31	1	2008-07-16	15095	70		1		2	2	2013-04-01	2013-04-16	15	1		1	1	2	2	2	1	1	3	55	1	4	1	3	2	2	2	2	2	2	2	2	2	1				2	52	1	2.9	7.8	23.6	340
117	1	43	2								3	2013-04-20	2013-05-06	16	1		2		2	2	2	1	1	9.2	66	1		1		1	1	1	2	2	2	2	2	2	1				1	56.8	1	3.69	9.9	27	4040
118	2	51	1	1997-09-27	>MAX	18		1	2012-05-14	2	1	2012-10-01	2012-10-30	29	1		2		2	2	2	1	2		63	1	6	1	4	2	2	1	2	2	2	2	2	2	1				1	63	1	2.73	8.4	24	2270
119	2	33	1	2006-03-30	215583	18		1		2	2	2012-11-15	2013-05-09	175	1		1	1	2	2	2	1	1	5.5	66	1	6	1	9	1	1	1	2	2	2	2	2	1	1				1	60.5	1	3.54	8.2	23.2	3280
120	2	89	2								3	2013-04-22	2013-05-01	9	1		2		1	2	1	1	1	8	68	2	0	2	0	2	2	1	2	1	2	1	1	1	3				1	60	1	3.7	9.8	28.7	1710
121	2	42	2								3	2013-01-24	2013-05-23	119	1		2		2	2	2	1	1	10.2	79	1	6	1	13	1	2	2	1	2	2	2	2	2	1				1	65.8	1	2.1	5.6	16.6	1330
122	1	29	1	2013-06-01	318925	26		3		3	2	2013-03-09	2013-06-09	92	1		1	2	2	2	2	1	1	20		2	0	1	3	2	2	2	2	2	2	2	2	1	1				1		1	3.1	8.6	27.3	2180
123	2	46	2								3	2013-05-11	2013-06-11	31	1		2		2	2	2	1	2		85	2	0	1	0	2	2	2	2	2	2	2	2	2	2				1	86.6	39	3.9	10.4	32.3	4210
124	1	48	2								3	2013-05-26	2013-06-08	13	1		2		2	2	2	1	1	5.7	77	2	0	1	0	2	2	2	2	2	1	2	2	2	2				1	71.3	1	4	10.7	32.6	3320
125	2	36	1	2003-07-01	830	242		1		2	2	2013-04-20	2013-06-11	52	1		2		1	2	2	1	1	18	95	1	3	1	5	1	2	2	2	2	1	2	2	2	2				1	77	38	4.1	10.8	33.7	3960
126	1	22	2								3	2012-09-15	2013-06-11	269	1		2		2	2	2	1	2		56	1	1.5	1	0	2	1	1	2	2	2	2	2	2	1		126	ANA FELIZARDA MULANZE	3	61	1	3.97	9.1	29	2300
127	2	38	2								3	2013-05-10	2013-05-30	20	1		2		2	2	2	1	1	12	116	2	0	1	0	1	1	1	2	2	2	2	2	2	2				1	104	38.8	3.4	8.6	25.4	2070
128	2	39	2								3	2013-05-15	2013-06-16	32	1		2		2	2	2	1	1	1.4	60	1	3	1	2	1	2	2	2	2	2	2	2	2	2				1	58.6	38.5	3.6	8.5	27.7	2220
130	2	39	2								3	2013-05-25	2013-06-25	31	1		2		2	2	2	1	1	14.1	84	1	3	1	0	2	2	2	2	1	2	2	2	2	1				1	69.9	39	4.1	11.2	35.8	3820
131	2	18	2								3	2013-05-05	2013-06-26	52	1		2		2	2	2	1	1	7.7	59.7	1	2	2	0	2	2	2	2	2	2	2	2	2	1				1	52	1	4.2	9.9	31.8	2720
132	1	42	2								3	2013-06-09	2013-07-10	31	1		2		2	2	2	1	1	7	93	1	3	2	0	2	2	2	2	2	2	2	2	2	1				1	86	1	2.8	7.4	23.8	2690
133	2	41	1	1998-07-01	<MIN	93	1	1	2011-02-14	2	2	2013-02-23	2013-03-01	6	2	3	2		1	2	2	1	1			1	7	1	7	2	2	2	2	2	2	2	2	2	1				2		1	2.14	6.1	18	1290
134	2	42	1	2008-08-18	520437	13		1	2009-02-10	2	3	2013-07-16	2013-07-31	15	1		2		1	2	2	1	1	19	64	1	2	2	0	1	2	2	2	2	2	2	2	2	1				2	45	38	3.2	7.8	24.7	5330
135	2	25	2								3	2013-02-21	2013-08-21	181	1		2		1	2	2	1	1	10	68.5	1	8	1	10	1	2	1	1	2	2	2	2	2	3				1	58.5	38.5	2.8	7.2	22.2	2790
136	1	43	1	2000-09-15	115891	28		1		2	2	2013-08-12	2013-08-24	12	1		1	1	2	2	2	1	1	13	46	2	0	2	0	1	1	2	2	2	2	2	2	2	2				1	33	38	3.1	9.4	28.7	1730
[truncated: 62 more columns]

## Sheet: ABBREVIATIONS
1=YES
2=NO
SEX	1=FEMALE
	2=MALE
HAART	1=yes
	2=no
	3=new case before haart
DXTIME= DIAGNOSIS TIME (IN DAYS)
SAH=	SISTEMIC ARTERIAL HIPERTENSION
DM=	DIABETES MELLITUS
CHF=	CONGESTIVE HEARTH FAILURE
Parasitologic=	1=POS
	2=NEG
	3 NO PERFORMED
temperature	1< 37.1
FIRST DRUG	1= GLUCANTIME
	2= AMPHO B
	3= AMPHOB LIPOSSOMAL
VIRAL LOAD=VLOAD	COPIES/ML
AMR=	ADVERSE MEDICINE REACTION
VL_SECONDARY_PX=	VISCERAL LEISHMANIASIS SECONDARY PROPHYLAXIS
	1= REGULAR
	2= IRREGULAR
	3= NO INDICATED
